# Supplementary material for: Investigation of N-(2-oxo-2H-chromen-3-carbonyl)cytisine’s Molecular Structure in Solution
Source: Molecules. 2025 Oct 20;30(20):4139. doi: 10.3390/molecules30204139 (PMC12565994; doi:10.3390/molecules30204139)
Supplement: Supplementary file 1 [file molecules-30-04139-s001.zip]

Archive with 1 entries (1 files):
- molecules-3883521-supplementary.pdf
